# Supplementary material for: A hybrid path planning algorithm combining A* and improved ant colony optimization with dynamic window approach for enhancing energy efficiency in warehouse environments
Source: PeerJ Comput Sci. 2024 Dec 18;10:e2629. doi: 10.7717/peerj-cs.2629 (PMC11784801; doi:10.7717/peerj-cs.2629)
Supplement: Supplemental Information 1 — Run the main3.m and main4.m files and wait to obtain the experimental results. [file peerj-cs-10-2629-s001.zip]

Archive with 78 entries (77 files):
- code/
- __MACOSX/._code
- code/CalcDistEval.m
- __MACOSX/code/._CalcDistEval.m
- code/toRadian.m
- __MACOSX/code/._toRadian.m
- code/NormalizeEval.m
- __MACOSX/code/._NormalizeEval.m
- code/.DS_Store
- __MACOSX/code/._.DS_Store
- code/CalcDynamicWindow.m
- __MACOSX/code/._CalcDynamicWindow.m
- code/aimFcn_20.m
- __MACOSX/code/._aimFcn_20.m
- code/checkX.m
- __MACOSX/code/._checkX.m
- code/getDirection.m
- __MACOSX/code/._getDirection.m
- code/PSO.m
- __MACOSX/code/._PSO.m
- code/DynamicWindowApproachSample2.m
- __MACOSX/code/._DynamicWindowApproachSample2.m
- code/DynamicWindowApproach.m
- __MACOSX/code/._DynamicWindowApproach.m
- code/myMapminmax.m
- __MACOSX/code/._myMapminmax.m
- code/newAStarGrid.m
- __MACOSX/code/._newAStarGrid.m
- code/aimFcn_1.m
- __MACOSX/code/._aimFcn_1.m
- code/GA.m
- __MACOSX/code/._GA.m
- code/GenerateTrajectory.m
- __MACOSX/code/._GenerateTrajectory.m
- code/IACO.m
- __MACOSX/code/._IACO.m
- code/getAction.m
- __MACOSX/code/._getAction.m
- code/AStarGrid.m
- __MACOSX/code/._AStarGrid.m
- code/main3.m
- __MACOSX/code/._main3.m
- code/warehouse-empty.xlsx
- __MACOSX/code/._warehouse-empty.xlsx
- code/drawPC.m
- __MACOSX/code/._drawPC.m
- code/CalcHeadingEval.m
- __MACOSX/code/._CalcHeadingEval.m
- code/astardemo.m
- __MACOSX/code/._astardemo.m
- code/checkIfinObstacle.m
- __MACOSX/code/._checkIfinObstacle.m
- code/CalcDistPathEval.m
- __MACOSX/code/._CalcDistPathEval.m
- code/AllPathAstar.m
- __MACOSX/code/._AllPathAstar.m
- code/Evaluation.m
- __MACOSX/code/._Evaluation.m
- code/f.m
- __MACOSX/code/._f.m
- code/myGGWO.m
- __MACOSX/code/._myGGWO.m
- code/main4.m
- __MACOSX/code/._main4.m
- code/main0.m
- __MACOSX/code/._main0.m
- code/toDegree.m
- __MACOSX/code/._toDegree.m
- code/newAllPathAstar.m
- __MACOSX/code/._newAllPathAstar.m
- code/CalcBreakingDist.m
- __MACOSX/code/._CalcBreakingDist.m
- code/ACO.m
- __MACOSX/code/._ACO.m
- code/GGWO.m
- __MACOSX/code/._GGWO.m
- code/warehouse.xlsx
- __MACOSX/code/._warehouse.xlsx
