# Supplementary material for: A hybrid path planning algorithm combining A* and improved ant colony optimization with dynamic window approach for enhancing energy efficiency in warehouse environments
Source: PeerJ Comput Sci. 2024 Dec 18;10:e2629. doi: 10.7717/peerj-cs.2629 (PMC11784801; doi:10.7717/peerj-cs.2629)
Supplement: Supplemental Information 1 — Run the main3.m and main4.m files and wait to obtain the experimental results. [file peerj-cs-10-2629-s001.zip › code/CalcDistEval.m]

function dist=CalcDistEval(x,ob,R)
    dist=100;
    for io=1:length(ob(:,1))
        disttmp=norm(ob(io,:)-x(1:2)');
        if dist>disttmp
            dist=disttmp;
        end
    end

    if dist>=2*R
        dist=2*R;
    end
end
