# Supplementary material for: A hybrid path planning algorithm combining A* and improved ant colony optimization with dynamic window approach for enhancing energy efficiency in warehouse environments
Source: PeerJ Comput Sci. 2024 Dec 18;10:e2629. doi: 10.7717/peerj-cs.2629 (PMC11784801; doi:10.7717/peerj-cs.2629)
Supplement: Supplemental Information 1 — Run the main3.m and main4.m files and wait to obtain the experimental results. [file peerj-cs-10-2629-s001.zip › code/NormalizeEval.m]

function EvalDB=NormalizeEval(EvalDB)
% evaluation function regularization
if sum(EvalDB(:,3))~=0
    EvalDB(:,3)=EvalDB(:,3)/sum(EvalDB(:,3));
end
if sum(EvalDB(:,4))~=0
    EvalDB(:,4)=EvalDB(:,4)/sum(EvalDB(:,4));
end
if sum(EvalDB(:,5))~=0
    EvalDB(:,5)=EvalDB(:,5)/sum(EvalDB(:,5));
end

end
