# Supplementary material for: A hybrid path planning algorithm combining A* and improved ant colony optimization with dynamic window approach for enhancing energy efficiency in warehouse environments
Source: PeerJ Comput Sci. 2024 Dec 18;10:e2629. doi: 10.7717/peerj-cs.2629 (PMC11784801; doi:10.7717/peerj-cs.2629)
Supplement: Supplemental Information 1 — Run the main3.m and main4.m files and wait to obtain the experimental results. [file peerj-cs-10-2629-s001.zip › code/CalcDynamicWindow.m]

    function Vr=CalcDynamicWindow(x,model)
        
        global dt;
        
        Vs=[0 model(1) -model(2) model(2)];
        
        Vd=[x(4)-model(3)*dt x(4)+model(3)*dt x(5)-model(4)*dt x(5)+model(4)*dt];
        
        Vtmp=[Vs;Vd];
        Vr=[max(Vtmp(:,1)) min(Vtmp(:,2)) max(Vtmp(:,3)) min(Vtmp(:,4))];
    end
    
    
