# Supplementary material for: A hybrid path planning algorithm combining A* and improved ant colony optimization with dynamic window approach for enhancing energy efficiency in warehouse environments
Source: PeerJ Comput Sci. 2024 Dec 18;10:e2629. doi: 10.7717/peerj-cs.2629 (PMC11784801; doi:10.7717/peerj-cs.2629)
Supplement: Supplemental Information 1 — Run the main3.m and main4.m files and wait to obtain the experimental results. [file peerj-cs-10-2629-s001.zip › code/getDirection.m]

function direction=getDirection(R)
direction=[];
for i=1:2*R+1
    for j=1:2*R+1
        x=i-R-1;
        y=j-R-1;
        if ~(x==0 && y==0 )
            direction=[direction;x,y];
        end
    end
end
end
