# Supplementary material for: A hybrid path planning algorithm combining A* and improved ant colony optimization with dynamic window approach for enhancing energy efficiency in warehouse environments
Source: PeerJ Comput Sci. 2024 Dec 18;10:e2629. doi: 10.7717/peerj-cs.2629 (PMC11784801; doi:10.7717/peerj-cs.2629)
Supplement: Supplemental Information 1 — Run the main3.m and main4.m files and wait to obtain the experimental results. [file peerj-cs-10-2629-s001.zip › code/DynamicWindowApproachSample2.m]

function [] = DynamicWindowApproachSample()
close all;
clear all;
mysize=50;
mycolor=[0,0,0];
 
disp('Dynamic Window Approach sample program start!!')
 
x=[0 0 pi/2 0 0]';
goal=[10,8];
obstacle=[0 2;
          0 3;
          2.3 2;
          2.3 3;
          0 7;
          0 8;
          0 9;
          2.5 10;
          2 10;
          2 8;
          2.5 8;
          2 6;
          2.5 6;
          4 4;
          4 4.5;
          4 7.5;
          4 8;
          5 0;
          5.5 0;
          6 10;
          6.5 10;
          7 7;
          7.5 7;
          8 7;
          8.5 7;
          8.5 6.5;
          8.5 6;
          6.5 5;
          7 5;
          6.5 3;
          7 3;
          9 1;
          9 1.5;
          9.5 1;
          9.5 1.5;
          ];
      
obstacleR=0.5;
global dt; dt=0.1;

Kinematic=[1.0,toRadian(20.0),0.2,toRadian(50.0),0.01,toRadian(1)];

evalParam=[0.05,0.2,0.1,3.0];
area=[-1 11 -1 11];

result.x=[];
tic;

for i=1:5000
 
    [u,traj]=DynamicWindowApproach(x,Kinematic,goal,evalParam,obstacle,obstacleR);
    x=f(x,u);
    

    result.x=[result.x; x'];
    

    if norm(x(1:2)-goal')<0.5
        disp('Arrive Goal!!');break;
    end
    
    %====Animation====
    hold off;
    ArrowLength=0.5;% 

    quiver(x(1),x(2),ArrowLength*cos(x(3)),ArrowLength*sin(x(3)),'ok');hold on;
    plot(result.x(:,1),result.x(:,2),'-b');hold on;
    plot(goal(1),goal(2),'*r');hold on;
    plot(obstacle(:,1),obstacle(:,2),'s', 'MarkerSize',mysize, 'MarkerFaceColor',mycolor,'MarkerEdgeColor',mycolor);hold on;
    
    if ~isempty(traj)
        for it=1:length(traj(:,1))/5
            ind=1+(it-1)*5;
            plot(traj(ind,:),traj(ind+1,:),'-g');hold on;
        end
    end
    axis(area);
    grid on;
    drawnow;

end
toc
 
function [u,trajDB]=DynamicWindowApproach(x,model,goal,evalParam,ob,R)
% Dynamic Window [vmin,vmax,wmin,wmax]
Vr=CalcDynamicWindow(x,model);

[evalDB,trajDB]=Evaluation(x,Vr,goal,ob,R,model,evalParam);
if isempty(evalDB)
    disp('no path to goal!!');
    u=[0;0];return;
end

evalDB=NormalizeEval(evalDB);

feval=[];
for id=1:length(evalDB(:,1))
    feval=[feval;evalParam(1:3)*evalDB(id,3:5)'];
end
evalDB=[evalDB feval];
 
[maxv,ind]=max(feval);% 
u=evalDB(ind,1:2)';% 
function [evalDB,trajDB]=Evaluation(x,Vr,goal,ob,R,model,evalParam)
% 
evalDB=[];
trajDB=[];
for vt=Vr(1):model(5):Vr(2)
    for ot=Vr(3):model(6):Vr(4)
        [xt,traj]=GenerateTrajectory(x,vt,ot,evalParam(4),model); 
      
        heading=CalcHeadingEval(xt,goal);
        dist=CalcDistEval(xt,ob,R);
        vel=abs(vt);
       
        stopDist=CalcBreakingDist(vel,model);
        if dist>stopDist 
            evalDB=[evalDB;[vt ot heading dist vel]];
            trajDB=[trajDB;traj];
        end
    end
end
function EvalDB=NormalizeEval(EvalDB)

if sum(EvalDB(:,3))~=0
    EvalDB(:,3)=EvalDB(:,3)/sum(EvalDB(:,3));
end
if sum(EvalDB(:,4))~=0
    EvalDB(:,4)=EvalDB(:,4)/sum(EvalDB(:,4));
end
if sum(EvalDB(:,5))~=0
    EvalDB(:,5)=EvalDB(:,5)/sum(EvalDB(:,5));
end
function [x,traj]=GenerateTrajectory(x,vt,ot,evaldt,model)

global dt;
time=0;
u=[vt;ot];
traj=x;
while time<=evaldt
    time=time+dt;
    x=f(x,u);
    traj=[traj x];
end
function stopDist=CalcBreakingDist(vel,model)
global dt;
stopDist=0;
while vel>0
    stopDist=stopDist+vel*dt;
    vel=vel-model(3)*dt;
end
function dist=CalcDistEval(x,ob,R)
dist=100;
for io=1:length(ob(:,1))
    disttmp=norm(ob(io,:)-x(1:2)')-R;
    if dist>disttmp
        dist=disttmp;
    end
end
 
if dist>=2*R
    dist=2*R;
end
 
