# Supplementary material for: A hybrid path planning algorithm combining A* and improved ant colony optimization with dynamic window approach for enhancing energy efficiency in warehouse environments
Source: PeerJ Comput Sci. 2024 Dec 18;10:e2629. doi: 10.7717/peerj-cs.2629 (PMC11784801; doi:10.7717/peerj-cs.2629)
Supplement: Supplemental Information 1 — Run the main3.m and main4.m files and wait to obtain the experimental results. [file peerj-cs-10-2629-s001.zip › code/DynamicWindowApproach.m]

function [u,trajDB]=DynamicWindowApproach(x,model,goal,evalParam,ob,R)
Vr=CalcDynamicWindow(x,model);
[evalDB,trajDB]=Evaluation(x,Vr,goal,ob,R,model,evalParam);
if isempty(evalDB)
    disp('no path to goal!!');
    u=[0;0];return;
end
evalDB=NormalizeEval(evalDB);
feval=[];
for id=1:length(evalDB(:,1))
    feval=[feval;evalParam(1:3)*evalDB(id,3:5)'];
end
evalDB=[evalDB feval];

[maxv,ind]=max(feval);
u=evalDB(ind,1:2)';
end
