# Supplementary material for: A hybrid path planning algorithm combining A* and improved ant colony optimization with dynamic window approach for enhancing energy efficiency in warehouse environments
Source: PeerJ Comput Sci. 2024 Dec 18;10:e2629. doi: 10.7717/peerj-cs.2629 (PMC11784801; doi:10.7717/peerj-cs.2629)
Supplement: Supplemental Information 1 — Run the main3.m and main4.m files and wait to obtain the experimental results. [file peerj-cs-10-2629-s001.zip › code/myMapminmax.m]

function X0=myMapminmax(X0) 
    X0(~isinf(X0))=(X0(~isinf(X0))-min(min(X0(~isinf(X0)))))/(max(max(X0(~isinf(X0))))-min(min(X0(~isinf(X0))))+eps);
end
