# Supplementary material for: A hybrid path planning algorithm combining A* and improved ant colony optimization with dynamic window approach for enhancing energy efficiency in warehouse environments
Source: PeerJ Comput Sci. 2024 Dec 18;10:e2629. doi: 10.7717/peerj-cs.2629 (PMC11784801; doi:10.7717/peerj-cs.2629)
Supplement: Supplemental Information 1 — Run the main3.m and main4.m files and wait to obtain the experimental results. [file peerj-cs-10-2629-s001.zip › code/aimFcn_1.m]

function [fit,result]=aimFcn_1(x,option,data)
path1=[];
for noP=1:length(data.aimP)
    path{noP}=[];
    S=data.start_coords;
    E=data.aimP{noP};
    nowT=0;
    for i=1:length(E(:,1))
        noE(i)=find(data.node(:,1)==E(i,1) & data.node(:,2)==E(i,2));
    end
    noS=find(data.node(:,1)==S(1) & data.node(:,2)==S(2));
    flag=zeros(data.numNode,1);
    flag(noS)=1;
    path{noP}=[noS,S,0,0,nowT,nowT,0,0,0,0];
    path0=[noS,S,0,0,nowT,nowT,0,0,0,0];
    pn=0;
    v0=[0,0];
    while min(pdist2(S,E))~=0
        noS=find(data.node(:,1)==S(1) & data.node(:,2)==S(2));
        position=find(data.net(:,1)==noS );
        nextN=data.net(position,2);
        index=[];
        for i=1:length(nextN)
            if flag(nextN(i))==1
                index=[index,i];
            end
        end
        nextN(index)=[];
        position(index)=[];
        if isempty(nextN)
            path{noP}(end,:)=[];
            path0(end,:)=[];
            noS=path{noP}(end,1);
            S=path{noP}(end,2:3);
            pn=1e2;
            continue;
        end

        D_ij=data.net(position,3);
        D=data.net(position,3);
        D1=data.D(noE,nextN);
        D2=D_ij+D1';
        pri=x(nextN);
        temp1=myMapminmax(D2);
        temp2=myMapminmax(pri);
        temp=temp1+temp2';
        [~,no]=min(temp);
        nowXY=[data.node(noS,1:2)];
        nowZ=data.mapZ(nowXY(1),nowXY(2));
        nextXY=data.node(nextN(no),1:2);
        nextZ=data.mapZ(nextXY(1),nextXY(2));
        gapZ=abs(nowZ-nextZ);
        gapXY=abs(nowXY-nextXY);
        phi=atan(sqrt((gapZ/gapXY(1))^2+(gapZ/gapXY(2))^2));
        gapS=sqrt(gapXY(1)^2+gapXY(2)^2+gapZ^2);
        nitaT=0.9;
        G=1;
        Fg=cos(phi)*G;
        Ff=0.1;
        k=1;
        if nextZ<nowZ 
            if Ff>=Fg
                EE=(G*cos(phi)-G*sin(phi))*gapS/nitaT;
            else
                EE=k*(-G*cos(phi)+G*sin(phi))*gapS/nitaT;
            end
        else 
            EE=(G*cos(phi)+G*sin(phi))*gapS/nitaT;
        end
        noS=nextN(no);
        S0=S;
        S=data.node(noS,1:2);
        needT=D(no);
        ET=nowT+needT;
        flag(noS)=1;
        path{noP}=[path{noP};noS,S,D_ij(no),D1(no),nowT,ET,S0,D(no),EE];
        path0=[path0;noS,S,D_ij(no),D1(no),nowT,ET,S0,D(no),EE];

        nowT=ET;
    end
    punishiment(noP)=pn;
    path1=[path1;path0];
    pathD(noP)=sum(path{noP}(:,10));
    pathFit(noP)=sum(path{noP}(:,4));
end
fit=sum(path1(:,4))+sum(punishiment);
E=sum(path1(:,11));
sumD=sum(path1(:,4));
numZ=0;
for i=2:length(path1(:,1))-1
    v0=path1(i,2:3)-path1(i-1,2:3);
    v1=path1(i+1,2:3)-path1(i,2:3);
    if norm(v0-v1)~=0
        numZ=numZ+1;
    end
end
if nargout>1
    result.fit=fit;
    result.path=path;
    result.path0=path0;
    result.x=x;
    result.pathD=pathD; 
    result.pathFit=pathFit; 
    result.E=E;
    result.sumD=sumD;
    result.numZ=numZ;
end
end
