# Supplementary material for: A hybrid path planning algorithm combining A* and improved ant colony optimization with dynamic window approach for enhancing energy efficiency in warehouse environments
Source: PeerJ Comput Sci. 2024 Dec 18;10:e2629. doi: 10.7717/peerj-cs.2629 (PMC11784801; doi:10.7717/peerj-cs.2629)
Supplement: Supplemental Information 1 — Run the main3.m and main4.m files and wait to obtain the experimental results. [file peerj-cs-10-2629-s001.zip › code/GA.m]

function [bestY,bestX,recording]=GA(x,y,option,data)


    recording.bestFit=zeros(option.maxIteration+1,1);
    recording.meanFit=zeros(option.maxIteration+1,1);
    [y_g,position]=min(y);
    x_g=x(position(1),:);
    y_p=y;
    x_p=x;
    recording.bestFit=y_g;
    recording.meanFit=mean(y_p);
    for iter=1:option.maxIteration
        for i=1:option.numAgent*2
            maxContestants=ceil(randi(option.numAgent)*option.p1_GA);
            index=randperm(option.numAgent,maxContestants);
            [~,position]=min(y(index));
            parent(i)=index(position(1));
        end
        newX=x*0;
        newY=y*0;
        for i=1:option.numAgent
            newX(i,:)=x(parent(i),:);
            if rand<option.p1_GA 
                tempR=rand(size(x(i,:)));
                newX(i,tempR>0.5)=x(parent(i+option.numAgent),tempR>0.5);
            end
            if rand<option.p2_GA 
                tempR=rand(size(x(i,:)));
                temp=rand(size(option.lb)).*(option.ub-option.lb)+option.lb;
                newX(i,tempR>0.5)=temp(tempR>0.5);
            end
        end
        for i=1:option.numAgent

            newX(i,:)=checkX(newX(i,:),option,data);
            newY(i)=option.fobj(newX(i,:),option,data);
            if newY(i)<y_p(i)
                y_p(i)=newY(i);
                x_p(i,:)=newX(i,:);
                if y_p(i)<y_g
                    y_g=y_p(i);
                    x_g=x_p(i,:);
                end
            end
        end
        recording.bestFit(1+iter)=y_g;
        recording.meanFit(1+iter)=mean(y_p);
    end
    bestY=y_g;
    bestX=x_g;
end
