# Supplementary material for: A hybrid path planning algorithm combining A* and improved ant colony optimization with dynamic window approach for enhancing energy efficiency in warehouse environments
Source: PeerJ Comput Sci. 2024 Dec 18;10:e2629. doi: 10.7717/peerj-cs.2629 (PMC11784801; doi:10.7717/peerj-cs.2629)
Supplement: Supplemental Information 1 — Run the main3.m and main4.m files and wait to obtain the experimental results. [file peerj-cs-10-2629-s001.zip › code/GenerateTrajectory.m]

function [x,traj]=GenerateTrajectory(x,vt,ot,evaldt,model)
global dt;
time=0;
u=[vt;ot];
traj=x;
while time<=evaldt
    time=time+dt;
    x=f(x,u);
    traj=[traj x];
end
end
