# Supplementary material for: A hybrid path planning algorithm combining A* and improved ant colony optimization with dynamic window approach for enhancing energy efficiency in warehouse environments
Source: PeerJ Comput Sci. 2024 Dec 18;10:e2629. doi: 10.7717/peerj-cs.2629 (PMC11784801; doi:10.7717/peerj-cs.2629)
Supplement: Supplemental Information 1 — Run the main3.m and main4.m files and wait to obtain the experimental results. [file peerj-cs-10-2629-s001.zip › code/getAction.m]

function [g,f,parent,map,map0]=getAction(i,j,current,nrows,ncols,g,f,H,parent,map,map0)
    RA=2; 
   action=getDirection(RA);

    for a=1:length(action(:,1))
        
        expand=[i,j]+action(a,:);
        expand1=expand(1,1);
        expand2=expand(1,2);

        if ( expand1>=1 && expand1<=nrows && expand2>=1 && expand2<=ncols && map(expand1,expand2)~=2 && map(expand1,expand2)~=3 && map(expand1,expand2)~=5)
            if checkIfinObstacle(map==2,[i,j],expand)
                continue;
            end
            if ( g(expand1,expand2)> g(i,j)+norm(action(a,:)) )
                g(expand1,expand2)= g(i,j)+norm(action(a,:));
                f(expand1,expand2)= g(expand1,expand2)+H(expand1,expand2);
                parent(expand1,expand2)=current;
                map(expand1,expand2)=4;
                map0(expand1,expand2)=4;
            end
        end
    end
end
