# Supplementary material for: A hybrid path planning algorithm combining A* and improved ant colony optimization with dynamic window approach for enhancing energy efficiency in warehouse environments
Source: PeerJ Comput Sci. 2024 Dec 18;10:e2629. doi: 10.7717/peerj-cs.2629 (PMC11784801; doi:10.7717/peerj-cs.2629)
Supplement: Supplemental Information 1 — Run the main3.m and main4.m files and wait to obtain the experimental results. [file peerj-cs-10-2629-s001.zip › code/AStarGrid.m]

function [route,numExpanded] = AStarGrid (input_map, start_coords, dest_coords)
% Run A* algorithm on a grid.
% Inputs :
%   input_map : a logical array where the freespace cells are false or 0 and
%   the obstacles are true or 1
%   start_coords and dest_coords : Coordinates of the start and end cell
%   respectively, the first entry is the row and the second the column.
% Output :
%    route : An array containing the linear indices of the cells along the
%    shortest route from start to dest or an empty array if there is no
%    route. This is a single dimensional vector
%    numExpanded: Remember to also return the total number of nodes
%    expanded during your search. Do not count the goal node as an expanded node.


cmap = [1 1 1; ...
    0 0 0; ...
    1 0 0; ...
    0 0 1; ...
    0 1 0; ...
    1 1 0; ...
    0.5 0.5 0.5];

colormap(cmap);

% variable to control if the map is being visualized on every
% iteration
drawMapEveryTime = true;

[nrows, ncols] = size(input_map);

% map - a table that keeps track of the state of each grid cell用来上色的
map = zeros(nrows,ncols);

map(input_map==0) = 1;   % Mark free cells
map(input_map==1)  = 2;   % Mark obstacle cells

start_node = sub2ind(size(map), start_coords(1), start_coords(2));
dest_node  = sub2ind(size(map), dest_coords(1),  dest_coords(2));

map(start_node) = 5;
map(dest_node)  = 6;

% meshgrid will `replicate grid vectors' nrows and ncols to produce
% a full grid
% type `help meshgrid' in the Matlab command prompt for more information
parent = zeros(nrows,ncols);

%
[X, Y] = meshgrid (1:ncols, 1:nrows);

xd = dest_coords(2);
yd = dest_coords(1);

% Evaluate Heuristic function, H, for each grid cell

H = abs(X - xd) + abs(Y - yd);
%H = H';
% Initialize cost arrays
f = Inf(nrows,ncols);
g = Inf(nrows,ncols);

g(start_node) = 0;
f(start_node) = H(start_node);

% keep track of the number of nodes that are expanded
numExpanded = 0;

% Main Loop

while true

    % Draw current map
    map(start_node) = 5;
    map(dest_node) = 6;

    % make drawMapEveryTime = true if you want to see how the
    % nodes are expanded on the grid.
    if (drawMapEveryTime)
        image(1, 1, map);
        grid on;
        axis image;
        drawnow;
    end

    [min_f, current] = min(f(:));

    if ((current == dest_node) || isinf(min_f))
        break;
    end;

    % Update input_map
    map(current) = 3;
    f(current) = Inf; % remove this node from further consideration
    numExpanded=numExpanded+1;
    % Compute row, column coordinates of current node
    [i, j] = ind2sub(size(f), current);

    action=[-1 0;
        1 0;
        0 -1;
        0 1;
        1,1;
        1,-1;
        -1,1;
        -1,-1
        ];%up down left right
    for a=1:length(action(:,1))
        D1=norm(action(a,:));
        D2=sum(abs(action(a,:)));
        alpha=0.5;
        beta=0.5;
        D=alpha*D1+beta*D2;
        expand=[i,j]+action(a,:);
        expand1=expand(1,1);
        expand2=expand(1,2);

        if ( expand1>=1 && expand1<=nrows && expand2>=1 && expand2<=ncols && map(expand1,expand2)~=2 && map(expand1,expand2)~=3 && map(expand1,expand2)~=5)
            if checkIfinObstacle(map==2,[i,j],expand)
                continue;
            end
            if ( g(expand1,expand2)> g(i,j)+D)
                g(expand1,expand2)= g(i,j)+D;
                f(expand1,expand2)= g(expand1,expand2)+H(expand1,expand2);
                parent(expand1,expand2)=current;
                map(expand1,expand2)=4;
            end
        end
    end
    %*********************************************************************


end

%% Construct route from start to dest by following the parent links
if (isinf(f(dest_node)))
    route = [];
else
    route = [dest_node];

    while (parent(route(1)) ~= 0)
        route = [parent(route(1)), route];
    end

    % Snippet of code used to visualize the map and the path
    for k = 2:length(route) - 1
        map(route(k)) = 7;
        pause(0.1);
        image(1, 1, map);
        grid on;
        axis image;
    end
end
end
