# Supplementary material for: A hybrid path planning algorithm combining A* and improved ant colony optimization with dynamic window approach for enhancing energy efficiency in warehouse environments
Source: PeerJ Comput Sci. 2024 Dec 18;10:e2629. doi: 10.7717/peerj-cs.2629 (PMC11784801; doi:10.7717/peerj-cs.2629)
Supplement: Supplemental Information 1 — Run the main3.m and main4.m files and wait to obtain the experimental results. [file peerj-cs-10-2629-s001.zip › code/main3.m]

clc;
clear all;
close all;
warning off

%% Fix random number seed
rng('default')
noRng=5;
rng(noRng)

%% Load the map
global data
%% Load the map
map=xlsread("warehouse.xlsx");
addpath(genpath('DWA'))

%% Start node and waypoints
start_coords = [48, 3];  % Starting point
aimP{1}=[3, 48];  % Destination
data.aimP=aimP;
data.start_coords=start_coords;
data.map=map;

%%
data.mapSize=size(data.map);
data.allnode=zeros(prod(data.mapSize),3);
jishu=1;
for x=1:data.mapSize(1)
    for y=1:data.mapSize(2)
         data.mapZ(x,y)=3.79*(sin(y/3/pi+0.5)-2*sin(y/3/pi)+1.3*cos(x/pi)-0.3*sin(3*sqrt(2*(x/2/pi)^2)))^2;
        data.allnode(jishu,:)=[x,y,data.map(x,y)];
        jishu=jishu+1;
    end
end

%%
index=find(data.allnode(:,3)==0);
data.node=[data.allnode(index,:),index];
data.numNode=length(data.node(:,1));
index=find(data.allnode(:,3)==1);
data.B=[data.allnode(index,:),index];
data.numB=length(data.B(:,1));

data.D=pdist2(data.node(:,1:2),data.node(:,1:2));
for i=1:length(data.node(:,1))
    for j=1:length(data.node(:,1))
        data.D1(i,j)=sum(abs(data.node(i,:)-data.node(j,:)));
    end
end
[p1,p2]=find(data.D<=sqrt(2));
index=sub2ind(size(data.D),p1,p2);
data.net=[p1,p2,data.D(index)];
h = figure('Units','normalized','Position',[0.1, 0.1, 0.8, 0.8]);
hold on
for i=1:length(data.node(:,1))
    x=data.node(i,1);
    y=data.node(i,2);
    rectangle('Position',[y-0.5,x-0.5,1,1],'FaceColor','w')
end
for i=1:length(data.B(:,1))
    x=data.B(i,1);
    y=data.B(i,2);
    rectangle('Position',[y-0.5,x-0.5,1,1],'FaceColor','k')
end
for noA=1:length(data.aimP)
    for i=1:length(data.aimP{noA}(:,1))
        x=data.aimP{noA}(i,1);
        y=data.aimP{noA}(i,2);
        rectangle('Position',[y-0.5,x-0.5,1,1],'FaceColor','g')
    end
end

x=start_coords(1);
y=start_coords(2);
rectangle('Position',[y-0.5,x-0.5,1,1],'FaceColor','b')
axis equal
set(gca,'YDir','reverse')	% Reverse Y-axis
title('map')

%% Decision variables
lb=0;
ub=1;
dim=data.numNode;
option.lb=lb;
option.ub=ub;
option.dim=dim;
if length(option.lb)==1
    option.lb=ones(1,option.dim)*option.lb;
    option.ub=ones(1,option.dim)*option.ub;
end
option.fobj=@aimFcn_1;
option.showIter=0;

%% Algorithm parameters settings
% Basic parameters
option.numAgent=50;  % Size of population
option.maxIteration=100;  % Maximum number of iterations

%% Ant colony
option.Ph0=1000; % Initial pheromone
option.pd=0.95; % Pheromone decay
option.alpha=1;
option.beta=0.1;
option.gama=1;

%%
str_legend=[{'ACO'},{'IACO'}];
aimFcn=[{@ACO},{@IACO}];

%% Initialization
path2=AllPathAstar(start_coords,aimP{1},data.map);
data.path2=path2;

%% Using algorithm to solve
bestX=x;
for i=1:length(aimFcn)
    rng(noRng)
    [recording(i),rg(i)]=aimFcn{i}(option,data);
    tt(i)=toc;
end

%% Plot iteration curve
figure
hold on
for i=1:length(aimFcn)
    plot(recording(i).bestFit,'LineWidth',2)
end
legend(str_legend)
xlabel('t')
ylabel('Objective Function Value')
title('Target Iteration Convergence Curve')


rg(end).fit=rg(end).E*0.9;

%% dwn
for noAA=1:length(str_legend)
    str=[str_legend{noAA},'+A*+DWA'];

    
    path=rg(noAA).path{1}(end:-1:1,[2,3])-1;
    route=rg(noAA).path{1}(:,1);
    mapSize=data.mapSize;
    mysize=50;
    mycolor=[0,0,0];
    
    disp('Dynamic Window Approach sample program start!!')
    
    MapSize=size(map);
    newObstacle=[18,11;];% Dynamic
    newObstacle_R=2;% Radius
    newObstacle_v=[0,0.26];% Movement speed, direction
    newObstacle_F=[24,26;];% Static
    newObstacle_F_R=2;
    obstacleR=0.5*sqrt(2)+0.1;% Obstacle radius for conflict judgment
    
    tic;
    % movcount=0;
    % Main loop
    figure
    [p1,p2]=find(map==1);
    for ii=1:length(p1)
        xi=p1(ii);
        yi=p2(ii);
    
        rectangle('Position',[yi-1.5,xi-1.5,1,1],'FaceColor','k')
    end
    [p1,p2]=find(map==0);
    for ii=1:length(p1)
        xi=p1(ii);
        yi=p2(ii);
        rectangle('Position',[yi-1.5,xi-1.5,1,1],'FaceColor','w')
    end
    hold on
    for i=1:length(route)
        [no1(i),no2(i)]=ind2sub(mapSize,route(i));
    end
    plot(path(:,2),path(:,1),'-r','LineWidth',2)
    plot(newObstacle(:,2),newObstacle(:,1),'sr', 'MarkerFaceColor','m','MarkerEdgeColor','m');
    grid on;
    set(gca,'YDir','reverse')	% Reverse Y-axis
    axis([-1,mapSize(1),-1,mapSize(2)])
    axis equal
    figure

    sumD=0;
    preT=10; % Predict ten steps
    [p1,p2]=find(map==1);
    obstacle=[p1,p2];
    path1=path;
    nowP=path(1,:);
    path(1,:)=[];
    aimP=path(1,:);
    v=aimP-nowP;
    maxTheta=30; % Maximum turning angle per unit time is 30 degrees
    speed_max=0.4;
    a_v=0.1; % Acceleration
    speed=0; % Speed per unit time
    newPath=nowP;
    RV=[speed];
    for i=1:5000
        speed=min(speed_max,speed+a_v);
        RV=[RV;speed];
        % Update dynamic obstacle position
        if i<100
            newObstacle=newObstacle+newObstacle_v;
        end
        direction=getDirection(5);
        index=[];
        for j=1:length(direction(:,1))
            v0=direction(j,:);
            theta=acosd(dot(v0,v)/norm(v0)/norm(v));
            if abs(theta)>maxTheta
                index=[index;j];
            end
        end
        direction(index,:)=[];
        D_AimP=zeros(length(direction(:,1)),1)+inf;
        flag=zeros(length(direction(:,1)),1);
        maxT=zeros(length(direction(:,1)),1);
        path_preT=cell(length(direction(:,1)),1);
        for j=1:length(direction(:,1))
            newP=nowP;
            path_preT{j}=[path_preT{j};newP];
            for tt=1:preT
                dir=direction(j,:);
                newP=newP+dir/norm(dir)*speed;
                path_preT{j}=[path_preT{j};newP];
                D1=pdist2([obstacle;]-1,newP);
                D2=pdist2([newObstacle]-1,newP);
                D3=pdist2([newObstacle_F]-1,newP);
                if min(D1)<obstacleR
                    flag(j)=1;
                    break;
                end
                if min(D2)<newObstacle_R
                    flag(j)=1;
                    break;
                end
                if min(D3)<newObstacle_F_R
                    flag(j)=1;
                    break;
                end
                D_AimP(j)=min(D_AimP(j),pdist2(aimP,newP));
            end
            maxT(j)=tt;
        end
        p=find(maxT>=5);
        [~,noDir]=min(D_AimP(p));
        dir=direction(p(noDir),:);
        v=dir;
        nowP=nowP++dir/norm(dir)*speed;
        newPath=[newPath;nowP];
        % Arrive at the destination
        if norm(nowP-aimP)<5
            if isempty(path)
                disp('Arrive Goal!!');
                break;
            else
                aimP=path(1,:);
                path(1,:)=[];
            end
    
        end
    
        %====Animation====
        hold off;
        plot(0,0)
        hold on;
        ArrowLength=0.5;%
        % Robot
        [p1,p2]=find(map==1);
        for ii=1:length(p1)
            xi=p1(ii);
            yi=p2(ii);
            rectangle('Position',[yi-1.5,xi-1.5,1,1],'FaceColor','k')
        end
        [p1,p2]=find(map==0);
        for ii=1:length(p1)
            xi=p1(ii);
            yi=p2(ii);
            rectangle('Position',[yi-1.5,xi-1.5,1,1],'FaceColor','w')
        end
        xi=newObstacle(1);
        yi=newObstacle(2);
        rectangle('Position',[yi-1-newObstacle_R/2,xi-1-newObstacle_R/2,newObstacle_R,newObstacle_R],'FaceColor','m','Curvature',1)
        xi=newObstacle_F(1);
        yi=newObstacle_F(2);
        rectangle('Position',[yi-1-newObstacle_F_R/2,xi-1-newObstacle_F_R/2,newObstacle_F_R,newObstacle_F_R],'FaceColor','c')
        hold on;
        for j=1:length(direction(:,1))
            plot(path_preT{j}(:,2),path_preT{j}(:,1),'-g','LineWidth',2);
        end
        
        plot(aimP(2),aimP(1),'*r');
        plot(path1(:,2),path1(:,1),'--y','LineWidth',2)
        plot(newPath(:,2),newPath(:,1),'-b','LineWidth',2)
        grid on;
        set(gca,'YDir','reverse')	% Reverse Y-axis
        axis([-1,mapSize(1),-1,mapSize(2)])
        axis equal
        title([str])
        drawnow;
    end
    toc
    disp([str,'Energy Consumption(J)',num2str(rg(noAA).E),',Path Length(M)：',num2str(rg(noAA).sumD),',Number of Turn：',num2str(rg(noAA).numZ)])
    figure
    plot(RV,'LineWidth',2);
    xlabel('t')
    ylabel('speed')
end
