# Supplementary material for: A hybrid path planning algorithm combining A* and improved ant colony optimization with dynamic window approach for enhancing energy efficiency in warehouse environments
Source: PeerJ Comput Sci. 2024 Dec 18;10:e2629. doi: 10.7717/peerj-cs.2629 (PMC11784801; doi:10.7717/peerj-cs.2629)
Supplement: Supplemental Information 1 — Run the main3.m and main4.m files and wait to obtain the experimental results. [file peerj-cs-10-2629-s001.zip › code/drawPC.m]

function drawPC(result,option,data,str)
figure
hold on
for i=1:length(data.node(:,1))
    x=data.node(i,1);
    y=data.node(i,2);
    rectangle('Position',[y-0.5,x-0.5,1,1],'FaceColor','w')
end
for i=1:length(data.B(:,1))
    x=data.B(i,1);
    y=data.B(i,2);
    rectangle('Position',[y-0.5,x-0.5,1,1],'FaceColor','k')
end
for noA=1:length(data.aimP)
    for i=1:length(data.aimP{noA}(:,1))
        x=data.aimP{noA}(i,1);
        y=data.aimP{noA}(i,2);
        rectangle('Position',[y-0.5,x-0.5,1,1],'FaceColor','g')
    end
end

path=result.path;

for noV=1:length(path)
    maxT(noV)=length(path{noV}(:,1));
end
pathStr=[{'-r'},{'-b'},{'-m'},{'-g'},{'-k'}];

for t=1:max(maxT)
    for noV=1:length(path)
        plot(path{noV}(1:min(t,end),3),path{noV}(1:min(t,end),2),pathStr{noV},'LineWidth',2)
    end
    axis equal
    set(gca,'YDir','reverse')	
    title([str,'Overall objective:',num2str(result.fit)])
    drawnow
end


end
