# Supplementary material for: A hybrid path planning algorithm combining A* and improved ant colony optimization with dynamic window approach for enhancing energy efficiency in warehouse environments
Source: PeerJ Comput Sci. 2024 Dec 18;10:e2629. doi: 10.7717/peerj-cs.2629 (PMC11784801; doi:10.7717/peerj-cs.2629)
Supplement: Supplemental Information 1 — Run the main3.m and main4.m files and wait to obtain the experimental results. [file peerj-cs-10-2629-s001.zip › code/CalcHeadingEval.m]

    function heading=CalcHeadingEval(x,goal)
     
        theta=toDegree(x(3));
        goalTheta=toDegree(atan2(goal(2)-x(2),goal(1)-x(1)));
        
        if goalTheta>theta
            targetTheta=goalTheta-theta;
        else
            targetTheta=theta-goalTheta;
        end
        
        heading=180-targetTheta;
    end
    
