# Supplementary material for: A hybrid path planning algorithm combining A* and improved ant colony optimization with dynamic window approach for enhancing energy efficiency in warehouse environments
Source: PeerJ Comput Sci. 2024 Dec 18;10:e2629. doi: 10.7717/peerj-cs.2629 (PMC11784801; doi:10.7717/peerj-cs.2629)
Supplement: Supplemental Information 1 — Run the main3.m and main4.m files and wait to obtain the experimental results. [file peerj-cs-10-2629-s001.zip › code/astardemo.m]

function astardemo
%ASTARDEMO Demonstration of ASTAR algorithm
n = 20;   
wallpercent = 0.1; 
[field, startposind, goalposind, costchart, fieldpointers] = initializeField(n,wallpercent);
setOpen = [startposind]; 
setOpenCosts = [0]; 
setOpenHeuristics = [Inf];
setClosed = []; setClosedCosts = [];
movementdirections = {'R','L','D','U','UR','UL','DL','DR'};
counterIterations = 1;

axishandle = createFigure(field,costchart,startposind,goalposind);
while ~max(ismember(setOpen,goalposind)) && ~isempty(setOpen)
  [temp, ii] = min(setOpenCosts + setOpenHeuristics);
  [costs,heuristics,posinds] = findFValue(setOpen(ii),setOpenCosts(ii), ...
    field,goalposind,'euclidean');
  setClosed = [setClosed; setOpen(ii)];
  setClosedCosts = [setClosedCosts; setOpenCosts(ii)];
  if (ii > 1 && ii < length(setOpen))
    setOpen = [setOpen(1:ii-1); setOpen(ii+1:end)];
    setOpenCosts = [setOpenCosts(1:ii-1); setOpenCosts(ii+1:end)];
    setOpenHeuristics = [setOpenHeuristics(1:ii-1); setOpenHeuristics(ii+1:end)];
  elseif (ii == 1)
    setOpen = setOpen(2:end);
    setOpenCosts = setOpenCosts(2:end);
    setOpenHeuristics = setOpenHeuristics(2:end);
  else
    setOpen = setOpen(1:end-1);
    setOpenCosts = setOpenCosts(1:end-1);
    setOpenHeuristics = setOpenHeuristics(1:end-1);
  end
  for jj=1:length(posinds)
      if ~isinf(costs(jj))
          if ~max([setClosed; setOpen] == posinds(jj))
              fieldpointers(posinds(jj)) = movementdirections(jj);
              costchart(posinds(jj)) = costs(jj);
              setOpen = [setOpen; posinds(jj)];
              setOpenCosts = [setOpenCosts; costs(jj)];
              setOpenHeuristics = [setOpenHeuristics; heuristics(jj)];
          elseif max(setOpen == posinds(jj))
              I = find(setOpen == posinds(jj));
              if setOpenCosts(I) > costs(jj)
                  costchart(setOpen(I)) = costs(jj);
                  setOpenCosts(I) = costs(jj);
                  setOpenHeuristics(I) = heuristics(jj);
                  fieldpointers(setOpen(I)) = movementdirections(jj);
              end
          else
              I = find(setClosed == posinds(jj));
              if setClosedCosts(I) > costs(jj)
                  costchart(setClosed(I)) = costs(jj);
                  setClosedCosts(I) = costs(jj);
                  fieldpointers(setClosed(I)) = movementdirections(jj);
              end
          end
      end
  end
  if isempty(setOpen) 
      break; 
  end
  set(axishandle,'CData',[costchart costchart(:,end); costchart(end,:) costchart(end,end)]);
  set(gca,'CLim',[0 1.1*max(costchart(find(costchart < Inf)))]);
  drawnow; 
end

if max(ismember(setOpen,goalposind))
  disp('Solution found!');
  p = findWayBack(goalposind,fieldpointers);
  plot(p(:,2)+0.5,p(:,1)+0.5,'Color',0.2*ones(3,1),'LineWidth',4);
  drawnow;
  drawnow;
elseif isempty(setOpen)
  disp('No Solution!'); 
  sound(y,Fs);
end

%%%%%%%%%%%%%%%%%%%%%%%%%%%%
function p = findWayBack(goalposind,fieldpointers)
    n = length(fieldpointers);  % length of the field
    posind = goalposind;
    [py,px] = ind2sub([n,n],posind);
    p = [py,px];
    while ~strcmp(fieldpointers{posind},'S')
      switch fieldpointers{posind}
        case 'L' % move left
          px = px - 1;
        case 'R' % move right
          px = px + 1;
        case 'U' % move up
          py = py - 1;
        case 'D' % move down
          py = py + 1;
        case 'UL' % move upleft
          px = px - 1;
          py = py - 1;
        case 'UR' % move upright
          px = px + 1;
          py = py - 1;
        case 'DL' % move downleft
          px = px - 1;
          py = py + 1;
        case 'DR' % move downright
          py = py + 1;
          px = px + 1;
      end
      p = [p; py px];
      % convert [row column] to linear index
     posind = sub2ind([n n],py,px);
    end
% end of this function

%%%%%%%%%%%%%%%%%%%%%%%%%%%%
function [cost,heuristic,posinds] = findFValue(posind,costsofar,field, ...
  goalind,heuristicmethod)
    n = length(field);  
    [currentpos(1) currentpos(2)] = ind2sub([n n],posind);
    [goalpos(1) goalpos(2)] = ind2sub([n n],goalind);
    % places to store movement cost value and position
    cost = Inf*ones(8,1); 
    heuristic = Inf*ones(8,1); 
    pos = ones(8,2);
    newx = currentpos(2) - 1;
    newy = currentpos(1);
    if newx > 0
      pos(1,:) = [newy newx];
      switch lower(heuristicmethod)
        case 'euclidean'
          heuristic(1) = abs(goalpos(2)-newx) + abs(goalpos(1)-newy);
        case 'taxicab'
          heuristic(1) = abs(goalpos(2)-newx) + abs(goalpos(1)-newy);
      end
      cost(1) = costsofar + field(newy,newx);
    end

    % if we can look right, we move from the left
    newx = currentpos(2) + 1;
    newy = currentpos(1);
    if newx <= n
      pos(2,:) = [newy newx];
      switch lower(heuristicmethod)
        case 'euclidean'
          heuristic(2) = abs(goalpos(2)-newx) + abs(goalpos(1)-newy);
        case 'taxicab'
          heuristic(2) = abs(goalpos(2)-newx) + abs(goalpos(1)-newy);
      end
      cost(2) = costsofar + field(newy,newx);
    end
    newx = currentpos(2); newy = currentpos(1)-1;
    if newy > 0
      pos(3,:) = [newy newx];
      switch lower(heuristicmethod)
        case 'euclidean'
          heuristic(3) = abs(goalpos(2)-newx) + abs(goalpos(1)-newy);
        case 'taxicab'
          heuristic(3) = abs(goalpos(2)-newx) + abs(goalpos(1)-newy);
      end
      cost(3) = costsofar + field(newy,newx);
    end

    % if we can look down, we move from up
    newx = currentpos(2); newy = currentpos(1)+1;
    if newy <= n
      pos(4,:) = [newy newx];
      switch lower(heuristicmethod)
        case 'euclidean'
          heuristic(4) = abs(goalpos(2)-newx) + abs(goalpos(1)-newy);
        case 'taxicab'
          heuristic(4) = abs(goalpos(2)-newx) + abs(goalpos(1)-newy);
      end
      cost(4) = costsofar + field(newy,newx);
    end
    
     newx = currentpos(2) - 1; newy = currentpos(1)-1;
    if newx > 0 && newy > 0
      pos(5,:) = [newy newx];
      switch lower(heuristicmethod)
        case 'euclidean'
          heuristic(5) = abs(goalpos(2)-newx) + abs(goalpos(1)-newy);
        case 'taxicab'
          heuristic(5) = abs(goalpos(2)-newx) + abs(goalpos(1)-newy);
      end
      cost(5) = costsofar + field(newy,newx);
    end
    newx = currentpos(2) + 1; newy = currentpos(1)+1;
    if newx <= n &&newy <= n
      pos(6,:) = [newy newx];
      switch lower(heuristicmethod)
        case 'euclidean'
          heuristic(6) = abs(goalpos(2)-newx) + abs(goalpos(1)-newy);
        case 'taxicab'
          heuristic(6) = abs(goalpos(2)-newx) + abs(goalpos(1)-newy);
      end
      cost(6) = costsofar + field(newy,newx);
    end

    newx = currentpos(2)+1; newy = currentpos(1)-1;
    if newx <= n &&newy > 0
      pos(7,:) = [newy newx];
      switch lower(heuristicmethod)
        case 'euclidean'
          heuristic(7) = abs(goalpos(2)-newx) + abs(goalpos(1)-newy);
        case 'taxicab'
          heuristic(7) = abs(goalpos(2)-newx) + abs(goalpos(1)-newy);
      end
      cost(7) = costsofar + field(newy,newx);
    end

    % if we can look downleft, we move from upright
    newx = currentpos(2)-1; newy = currentpos(1)+1;
    if  newx > 0 && newy <= n
      pos(8,:) = [newy newx];
      switch lower(heuristicmethod)
        case 'euclidean'
          heuristic(8) = abs(goalpos(2)-newx) + abs(goalpos(1)-newy);
        case 'taxicab'
          heuristic(8) = abs(goalpos(2)-newx) + abs(goalpos(1)-newy);
      end
      cost(8) = costsofar + field(newy,newx);
    end
    

    posinds = sub2ind([n n],pos(:,1),pos(:,2));


%%%%%%%%%%%%%%%%%%%%%%%%%%%%
function [field, startposind, goalposind, costchart, fieldpointers] = ...
    initializeField(n,wallpercent)

field = ones(n,n) ;
%     field(ind2sub([n n],ceil(n^2.*rand(floor(n*n*wallpercent),1)))) = Inf;
field(ind2sub([n n],[5,10,150,151,152,153,154,155,170,171,172,173,174,175,190,191,192,193,194,210,211,212,230,231,232,233])) = Inf;
startposind = sub2ind([n,n],ceil(20),ceil(1));
goalposind = sub2ind([n,n],ceil(1),ceil(20));
% force movement cost at start and goal positions to not be walls
field(startposind) = 0; 
field(goalposind) = 0;
% put not a numbers (NaN) in cost chart so A* knows where to look
costchart = NaN*ones(n,n);
% set the cost at the starting position to be 0
costchart(startposind) = 0;
% make fieldpointers as a cell array
fieldpointers = cell(n,n);
% set the start pointer to be "S" for start, "G" for goal
fieldpointers{startposind} = 'S'; 
fieldpointers{goalposind} = 'G';
% everywhere there is a wall, put a 0 so it is not considered
fieldpointers(field == Inf) = {0};% end of this function


%%%%%%%%%%%%%%%%%%%%  
function axishandle = createFigure(field,costchart,startposind,goalposind)

    if isempty(gcbf)
      f1 = figure('Position',[500 100 500 500],'Units','Normalized', ...
        'MenuBar','none');
      Caxes2 = axes('position', [0.01 0.01 0.98 0.98],'FontSize',12, ...
        'FontName','Helvetica');
    else

      gcf; cla;
    end
    n = length(field);
  
    field(field < Inf) = 0;
    pcolor([1:n+1],[1:n+1],[field field(:,end); field(end,:) field(end,end)]);

    cmap = flipud(colormap('jet'));%flipud(X)ÊµÏÖÁË¾ØÕóXµÄÉÏÏÂ·­×ª

    cmap(1,:) = zeros(3,1);
    cmap(end,:) = ones(3,1);

    colormap(flipud(cmap));

    hold on;

    axishandle = pcolor([1:n+1],[1:n+1],[costchart costchart(:,end); costchart(end,:) costchart(end,end)]);
    % plot goal as a yellow square, and start as a green circle
    [goalposy,goalposx] = ind2sub([n,n],goalposind);
    [startposy,startposx] = ind2sub([n,n],startposind);
    plot(goalposx+0.5,goalposy+0.5,'go','MarkerSize',1,'LineWidth',1);
    plot(startposx+0.5,startposy+0.5,'ro','MarkerSize',1,'LineWidth',1);
    % add a button so that can re-do the demonstration
    uicontrol('Style','pushbutton','String','RE-DO', 'FontSize',12, ...
      'Position', [1 1 60 40], 'Callback','astardemo');
 % end of this function 
