# Supplementary material for: A hybrid path planning algorithm combining A* and improved ant colony optimization with dynamic window approach for enhancing energy efficiency in warehouse environments
Source: PeerJ Comput Sci. 2024 Dec 18;10:e2629. doi: 10.7717/peerj-cs.2629 (PMC11784801; doi:10.7717/peerj-cs.2629)
Supplement: Supplemental Information 1 — Run the main3.m and main4.m files and wait to obtain the experimental results. [file peerj-cs-10-2629-s001.zip › code/checkIfinObstacle.m]

function isInObstacle = checkIfinObstacle(map,Point1,Point2) 
    isInObstacle = 0;
    x1 = Point1(1);
    y1 = Point1(2);
    x2 = Point2(1);
    y2 = Point2(2); 
    N=100;
    if x1~=x2
        dy = (x2-x1)/(N-1);
        tempX=x1:dy:x2;
        tempY= interp1([x1,x2],[y1,y2],tempX);
    else
        dy = (y2-y1)/(N-1);
        tempY=y1:dy:y2;
        tempX= interp1([y1,y2],[x1,x2],tempY);
    end
    node=[tempX;tempY]';
    tempNode=mod(node,0.5);
    if x1~=x2 && y1~=y2
        position=find(tempNode(:,1)==0 | tempNode(:,2)==0);
    elseif x1==x2
        position=find(tempNode(:,2)==0);
    elseif y1==y2
        position=find(tempNode(:,1)==0);
    end
    node(position,:)=[];
    node1=round(node);
    % node2=ceil(node);
    % node3=floor(node);
    %node=unique([node1;node2;node3],'rows');
        node=unique([node1;],'rows');
    for i=1:length(node(:,1))
        no1=node(i,1);
        no2=node(i,2);

        % rectangle('Position',[no1,no2,1,1],'FaceColor','b');
        % drawnow
        if map(no1,no2)==1
            isInObstacle=1;
            continue;
        end
    end
end
            
            
            
