# Supplementary material for: A hybrid path planning algorithm combining A* and improved ant colony optimization with dynamic window approach for enhancing energy efficiency in warehouse environments
Source: PeerJ Comput Sci. 2024 Dec 18;10:e2629. doi: 10.7717/peerj-cs.2629 (PMC11784801; doi:10.7717/peerj-cs.2629)
Supplement: Supplemental Information 1 — Run the main3.m and main4.m files and wait to obtain the experimental results. [file peerj-cs-10-2629-s001.zip › code/AllPathAstar.m]

function newXYath=AllPathAstar(start_coords,aimP,map)

D1=pdist2(start_coords,aimP);
D2=pdist2(aimP,aimP);
D2=D2+eye(length(aimP(:,1)))*1e10;
[~,no]=min(D1);
path=[start_coords;aimP(no,:)];
flag=zeros(length(aimP(:,1)),1);
flag(no)=1;
for i=1:length(aimP(:,1))-1
    [~,S]=sort(D2(no,:));
    for j=1:length(S)
        if flag(S(j))==0
            no=S(j);
            flag(no)=1;
            break;
        end
    end
    path=[path;aimP(no,:)];
end
mapSize=size(map);
figure
b=map;
[p1,p2]=find(b==0);
for i=1:length(p1)
    x=p1(i);
    y=p2(i);
    rectangle('Position',[y,x,1,1],'FaceColor','w');
end
hold on
[p1,p2]=find(b==1 );
for i=1:length(p1)
    x=p1(i);
    y=p2(i);
    rectangle('Position',[y,x,1,1],'FaceColor','k');
end
[p1,p2]=find(b==5 | b==6);
for i=1:length(p1)
    x=p1(i);
    y=p2(i);
    rectangle('Position',[y,x,1,1],'FaceColor','r');
end
axis equal
[nrows,ncols]=size(b);
axis([1,nrows+1,1, ncols+1])
title('map')
tic
for i=1:length(path(:,1))-1
    start_coords=path(i,:);
    dest_coords=path(i+1,:);
    figure
    [route{i}, numExpanded{i}] = AStarGrid (map, start_coords, dest_coords);
end
tt=toc;
%%
figure
[p1,p2]=find(b==0);
for i=1:length(p1)
    x=p1(i);
    y=p2(i);
    rectangle('Position',[y,x,1,1],'FaceColor','w');
end
hold on
[p1,p2]=find(b==1 );
for i=1:length(p1)
    x=p1(i);
    y=p2(i);
    rectangle('Position',[y,x,1,1],'FaceColor','k');
end
x=start_coords(1);
y=start_coords(2);
rectangle('Position',[y,x,1,1],'FaceColor','r');
text(x,y,'S','FontSize',14)
x=aimP(1);
y=aimP(2);
text(x,y,'G','FontSize',14)
rectangle('Position',[y,x,1,1],'FaceColor','r');
path=[];
for j=1:length(route)
    no1=route{j}*0;
    no2=no1;
    for i=1:length(route{j})
        [no1(i),no2(i)]=ind2sub(mapSize,route{j}(i));
    end
    plot(no2+0.5,no1+0.5,'-r','LineWidth',2)
    drawnow
    pause(0.1)
    path=[path;no2',no1'];
end
grid on;
axis equal
D=0;
for i=1:length(path(:,1))-1
    D=D+norm(path(i,:)-path(i+1,:));
end
[nrows,ncols]=size(b);
axis([1,nrows+1,1, ncols+1])
title(['A*'])

newXYath=path(end:-1:1,:);
nowIndex=1;
while 1
    flag=0;
    
    for j=nowIndex+2:length(newXYath(:,1))
        xy1=newXYath(nowIndex,:);
        xy2=newXYath(j,:);

        if checkIfinObstacle(map,xy1(:,[2,1]),xy2(:,[2,1]))
            flag(j)=1;
        end

    end
    p=find(flag==0);
    j=max(p)+1;
    
    xy1=newXYath(nowIndex,:);
    xy2=newXYath(j,:);
    rectangle('Position',[ xy2(1), xy2(2),1,1],'FaceColor','g')
    rectangle('Position',[ xy1(1), xy1(2),1,1],'FaceColor','b')
    newXYath(nowIndex+1:j-2,:)=[];
    nowIndex=nowIndex+1;
    if flag==0
        break;
    end
end
figure
[p1,p2]=find(b==0);
for i=1:length(p1)
    x=p1(i);
    y=p2(i);
    rectangle('Position',[y,x,1,1],'FaceColor','w');
end
hold on
[p1,p2]=find(b==1 );
for i=1:length(p1)
    x=p1(i);
    y=p2(i);
    rectangle('Position',[y,x,1,1],'FaceColor','k');
end
x=start_coords(1);
y=start_coords(2);
rectangle('Position',[y,x,1,1],'FaceColor','r');
text(x,y,'S','FontSize',14)
x=aimP(1);
y=aimP(2);
text(x,y,'G','FontSize',14)
rectangle('Position',[y,x,1,1],'FaceColor','r');
plot(newXYath(:,1)+0.5,newXYath(:,2)+0.5,'-b','LineWidth',2)
grid on;
axis equal

[nrows,ncols]=size(b);
axis([1,nrows+1,1, ncols+1])
title(['A*'])
end
