# Supplementary material for: A hybrid path planning algorithm combining A* and improved ant colony optimization with dynamic window approach for enhancing energy efficiency in warehouse environments
Source: PeerJ Comput Sci. 2024 Dec 18;10:e2629. doi: 10.7717/peerj-cs.2629 (PMC11784801; doi:10.7717/peerj-cs.2629)
Supplement: Supplemental Information 1 — Run the main3.m and main4.m files and wait to obtain the experimental results. [file peerj-cs-10-2629-s001.zip › code/Evaluation.m]

function [evalDB,trajDB]=Evaluation(x,Vr,goal,ob,R,model,evalParam)
evalDB=[];
trajDB=[];
for vt=Vr(1):model(5):Vr(2)
    for ot=Vr(3):model(6):Vr(4)
        [xt,traj]=GenerateTrajectory(x,vt,ot,evalParam(4),model);  
        heading=CalcHeadingEval(xt,goal);
        dist=CalcDistEval(xt,ob,R);
        vel=abs(vt);
        
        stopDist=CalcBreakingDist(vel,model);
        if dist>stopDist %
            evalDB=[evalDB;[vt ot heading dist vel]];
            trajDB=[trajDB;traj];
        end
    end
end
end
