# Supplementary material for: A hybrid path planning algorithm combining A* and improved ant colony optimization with dynamic window approach for enhancing energy efficiency in warehouse environments
Source: PeerJ Comput Sci. 2024 Dec 18;10:e2629. doi: 10.7717/peerj-cs.2629 (PMC11784801; doi:10.7717/peerj-cs.2629)
Supplement: Supplemental Information 1 — Run the main3.m and main4.m files and wait to obtain the experimental results. [file peerj-cs-10-2629-s001.zip › code/f.m]

   function x=f(x, u)
   

        global dt;
        
        F = [1 0 0 0 0
            0 1 0 0 0
            0 0 1 0 0
            0 0 0 0 0
            0 0 0 0 0];
        
        B = [dt*cos(x(3)) 0
            dt*sin(x(3)) 0
            0 dt
            1 0
            0 1];
        
        x= F*x+B*u;
    end
