# Supplementary material for: A hybrid path planning algorithm combining A* and improved ant colony optimization with dynamic window approach for enhancing energy efficiency in warehouse environments
Source: PeerJ Comput Sci. 2024 Dec 18;10:e2629. doi: 10.7717/peerj-cs.2629 (PMC11784801; doi:10.7717/peerj-cs.2629)
Supplement: Supplemental Information 1 — Run the main3.m and main4.m files and wait to obtain the experimental results. [file peerj-cs-10-2629-s001.zip › code/myGGWO.m]

function [bestY,bestX,recording]=myGGWO(x,y,option,data)
    SearchAgents_no=option.numAgent;
    Max_iter=option.maxIteration;
    lb=option.lb;
    ub=option.ub;
    dim=option.dim;
    fobj=option.fobj;
    %[Leader_score,Leader_pos,Convergence_curve]=EHO(x,SearchAgents_no,Max_iter,lb,ub,dim,fobj);
    [Alpha_score,Alpha_pos,Convergence_curve]=GGWO(x,SearchAgents_no,Max_iter,lb,ub,dim,fobj);
    recording.bestFit=[min(y),Convergence_curve]';
    recording.meanFit=zeros(option.maxIteration+1,1);
    bestY=Alpha_score;
    bestX=Alpha_pos;
end
