# Supplementary material for: A hybrid path planning algorithm combining A* and improved ant colony optimization with dynamic window approach for enhancing energy efficiency in warehouse environments
Source: PeerJ Comput Sci. 2024 Dec 18;10:e2629. doi: 10.7717/peerj-cs.2629 (PMC11784801; doi:10.7717/peerj-cs.2629)
Supplement: Supplemental Information 1 — Run the main3.m and main4.m files and wait to obtain the experimental results. [file peerj-cs-10-2629-s001.zip › code/main0.m]

close all
clear
clc
addpath(genpath('DWA'))
%% Define a small map
map =xlsread('map.xlsx');
start_coords = [2, 44];
dest_coords  = [2, 1];
mapSize=size(map);
figure
image(0,0,map*255);
grid on;
axis image;
%colorbar
%%
figure
[route, numExpanded] = AStarGrid (map, start_coords, dest_coords);
%%
figure
[p1,p2]=find(map==1);
for ii=1:length(p1)
    xi=p1(ii);
    yi=p2(ii);
    rectangle('Position',[yi-0.5,xi-0.5,1,1],'FaceColor','k')
end
[p1,p2]=find(map==0);
for ii=1:length(p1)
    xi=p1(ii);
    yi=p2(ii);
    rectangle('Position',[yi-0.5,xi-0.5,1,1],'FaceColor','w')
end
hold on
for i=1:length(route)
    [no1(i),no2(i)]=ind2sub(mapSize,route(i));
    %no1(i)=mapSize(1)-no1(i)+1;
end
plot(no2,no1,'-r','LineWidth',2)
grid on;
set(gca,'YDir','reverse')	% Flip Y axis
axis([-1,mapSize(1),-1,mapSize(2)])
axis equal
%%
disp('Astar algorithm')
sumD=0;
for i=1:length(route)-1
    [x1,y1]=ind2sub(mapSize,route(i));
    [x2,y2]=ind2sub(mapSize,route(i+1));
    sumD=sumD+norm([x1,y1]-[x2,y2]);
end
disp(['distance：',num2str(sumD)]);
%%
str='Astar algorithm';
mysize=50;
mycolor=[0,0,0];

disp('Dynamic Window Approach sample program start!!')

MapSize=size(map);
newObstacle=[18,11;];
newObstacle_R=2;
newObstacle_v=[0,0.2];
newObstacle_F=[24,26;];
newObstacle_F_R=2;
obstacleR=0.5*sqrt(2)+0.1;

tic;
% movcount=0;
% Main loop
figure
[p1,p2]=find(map==1);
for ii=1:length(p1)
    xi=p1(ii);
    yi=p2(ii);

    rectangle('Position',[yi-1.5,xi-1.5,1,1],'FaceColor','k')
end
[p1,p2]=find(map==0);
for ii=1:length(p1)
    xi=p1(ii);
    yi=p2(ii);
    rectangle('Position',[yi-1.5,xi-1.5,1,1],'FaceColor','w')
end
hold on
no1=[];
no2=[];

for i=1:length(route)
    [no1(i,1),no2(i,1)]=ind2sub(mapSize,route(i));
    %no1(i)=mapSize(1)-no1(i)+1;
end
path=[no1,no2];

plot(path(:,2),path(:,1),'-r','LineWidth',2)
plot(newObstacle(:,2),newObstacle(:,1),'sr', 'MarkerFaceColor','m','MarkerEdgeColor','m');
grid on;
set(gca,'YDir','reverse')	
axis([-1,mapSize(1),-1,mapSize(2)])
axis equal
figure

sumD=0;
preT=10; 
[p1,p2]=find(map==1);
obstacle=[p1,p2];
path1=path;
nowP=path(1,:);
path(1,:)=[];
aimP=path(1,:);
v=aimP-nowP;
maxTheta=30; 
speed=0.4; 
newPath=nowP;
for i=1:5000

    if i<100
        newObstacle=newObstacle+newObstacle_v;
    end
    direction=getDirection(5);
    index=[];
    for j=1:length(direction(:,1))
        v0=direction(j,:);
        theta=acosd(dot(v0,v)/norm(v0)/norm(v));
        if abs(theta)>maxTheta
            index=[index;j];
        end
    end
    direction(index,:)=[];
    D_AimP=zeros(length(direction(:,1)),1)+inf;
    flag=zeros(length(direction(:,1)),1);
    maxT=zeros(length(direction(:,1)),1);
    path_preT=cell(length(direction(:,1)),1);
    for j=1:length(direction(:,1))
        newP=nowP;
        path_preT{j}=[path_preT{j};newP];
        for tt=1:preT
            dir=direction(j,:);
            newP=newP+dir/norm(dir)*speed;
            path_preT{j}=[path_preT{j};newP];
            D1=pdist2([obstacle;],newP);
            D2=pdist2([newObstacle],newP);
            D3=pdist2([newObstacle_F],newP);
            if min(D1)<obstacleR
                flag(j)=1;
                break;
            end
            if min(D2)<newObstacle_R
                flag(j)=1;
                break;
            end
            if min(D3)<newObstacle_F_R
                flag(j)=1;
                break;
            end
            D_AimP(j)=min(D_AimP(j),pdist2(aimP,newP));
        end
        maxT(j)=tt;
    end
    p=find(maxT>=5);
    [~,noDir]=min(D_AimP(p));
    dir=direction(p(noDir),:);
    v=dir;
    nowP=nowP++dir/norm(dir)*speed;
    newPath=[newPath;nowP];
    

    if norm(nowP-aimP)<3
        if isempty(path)
            disp('Arrive Goal!!');
            break;
        else
            aimP=path(1,:);
            path(1,:)=[];
        end

    end

    %====Animation====
    hold off;
    plot(0,0)
    hold on;
    ArrowLength=0.5;%
    
    [p1,p2]=find(map==1);
    for ii=1:length(p1)
        xi=p1(ii);
        yi=p2(ii);
        rectangle('Position',[yi-0.5,xi-0.5,1,1],'FaceColor','k')
    end
    [p1,p2]=find(map==0);
    for ii=1:length(p1)
        xi=p1(ii);
        yi=p2(ii);
        rectangle('Position',[yi-0.5,xi-0.5,1,1],'FaceColor','w')
    end
    xi=newObstacle(1);
    yi=newObstacle(2);
    rectangle('Position',[yi-newObstacle_R/2,xi-newObstacle_R/2,newObstacle_R,newObstacle_R],'FaceColor','m','Curvature',1)
    xi=newObstacle_F(1);
    yi=newObstacle_F(2);
    rectangle('Position',[yi-newObstacle_F_R/2,xi-newObstacle_F_R/2,newObstacle_F_R,newObstacle_F_R],'FaceColor','c')
    hold on;
    for j=1:length(direction(:,1))
        plot(path_preT{j}(:,2),path_preT{j}(:,1),'-g','LineWidth',2);
    end
    
    plot(aimP(2),aimP(1),'*r');
    plot(path1(:,2),path1(:,1),'--y','LineWidth',2)
    plot(newPath(:,2),newPath(:,1),'-b','LineWidth',2)
    %plot(newObstacle(:,2),newObstacle(:,1),'sr', 'MarkerFaceColor','m','MarkerEdgeColor','m');
    grid on;
    set(gca,'YDir','reverse')	
    axis([-1,mapSize(1),-1,mapSize(2)])
    axis equal
    title([str,',t=',num2str(i)])
    drawnow;
end
toc
disp([str,'Total distance：',num2str(sumD)])
