# Supplementary material for: A hybrid path planning algorithm combining A* and improved ant colony optimization with dynamic window approach for enhancing energy efficiency in warehouse environments
Source: PeerJ Comput Sci. 2024 Dec 18;10:e2629. doi: 10.7717/peerj-cs.2629 (PMC11784801; doi:10.7717/peerj-cs.2629)
Supplement: Supplemental Information 1 — Run the main3.m and main4.m files and wait to obtain the experimental results. [file peerj-cs-10-2629-s001.zip › code/newAllPathAstar.m]

function newXYath=newAllPathAstar(start_coords,aimP,map)

D1=pdist2(start_coords,aimP);
D2=pdist2(aimP,aimP);
D2=D2+eye(length(aimP(:,1)))*1e10;
[~,no]=min(D1);
path=[start_coords;aimP(no,:)];
flag=zeros(length(aimP(:,1)),1);
flag(no)=1;
for i=1:length(aimP(:,1))-1
    [~,S]=sort(D2(no,:));
    for j=1:length(S)
        if flag(S(j))==0
            no=S(j);
            flag(no)=1;
            break;
        end
    end
    path=[path;aimP(no,:)];
end
mapSize=size(map);
figure
b=map;
[p1,p2]=find(b==0);
for i=1:length(p1)
    x=p1(i);
    y=p2(i);
    rectangle('Position',[y,x,1,1],'FaceColor','w');%Free grid marked in w color
end
hold on
[p1,p2]=find(b==1 );
for i=1:length(p1)
    x=p1(i);
    y=p2(i);
    rectangle('Position',[y,x,1,1],'FaceColor','k');%Barrier grid marked in k color
end
[p1,p2]=find(b==5 | b==6);
for i=1:length(p1)
    x=p1(i);
    y=p2(i);
    rectangle('Position',[y,x,1,1],'FaceColor','r');%The start and end grids are marked in r color
end
axis equal
[nrows,ncols]=size(b);
axis([1,nrows+1,1, ncols+1])
title('Initial map')
%%Loops over a set of coordinates stored in the "path" variable. For each pair of adjacent coordinates, call the AStarGrid function to find the shortest path between them on the grid map. Search results are stored in the "route" and "numExpanded" variables.
tic
for i=1:length(path(:,1))-1
    start_coords=path(i,:);
    dest_coords=path(i+1,:);
    figure
    [route{i}, numExpanded{i}] = newAStarGrid (map, start_coords, dest_coords);
end
tt=toc;
%%
figure
[p1,p2]=find(b==0);
for i=1:length(p1)
    x=p1(i);
    y=p2(i);
    rectangle('Position',[y,x,1,1],'FaceColor','w');
end
hold on
[p1,p2]=find(b==1 );
for i=1:length(p1)
    x=p1(i);
    y=p2(i);
    rectangle('Position',[y,x,1,1],'FaceColor','k');
end
x=start_coords(1);
y=start_coords(2);
rectangle('Position',[y,x,1,1],'FaceColor','r');
text(x,y,'S','FontSize',14)
x=aimP(1);
y=aimP(2);
text(x,y,'G','FontSize',14)
rectangle('Position',[y,x,1,1],'FaceColor','r');
path=[];
for j=1:length(route)
    no1=route{j}*0;
    no2=no1;
    for i=1:length(route{j})
        [no1(i),no2(i)]=ind2sub(mapSize,route{j}(i));
    end
    plot(no2+0.5,no1+0.5,'-r','LineWidth',2)
    drawnow
    pause(0.1)
    path=[path;no2',no1'];
end
grid on;
axis equal
D=0;
for i=1:length(path(:,1))-1
    D=D+norm(path(i,:)-path(i+1,:));
end
[nrows,ncols]=size(b);
axis([1,nrows+1,1, ncols+1])
title(['A*'])

newXYath=path(end:-1:1,:);
nowIndex=1;
while 1
    flag=0;
    
    for j=nowIndex+2:length(newXYath(:,1))
        xy1=newXYath(nowIndex,:);
        xy2=newXYath(j,:);

        if checkIfinObstacle(map,xy1(:,[2,1]),xy2(:,[2,1]))
            %newXYath(nowIndex+1:j-2,:)=[];
            flag(j)=1;
            %break;
        end

    end
    p=find(flag==0);
    j=max(p)+1;
    
    xy1=newXYath(nowIndex,:);
    xy2=newXYath(j,:);
    rectangle('Position',[ xy2(1), xy2(2),1,1],'FaceColor','g')
    rectangle('Position',[ xy1(1), xy1(2),1,1],'FaceColor','b')
    newXYath(nowIndex+1:j-2,:)=[];
    nowIndex=nowIndex+1;
    if flag==0
        break;
    end
end
figure
[p1,p2]=find(b==0);
for i=1:length(p1)
    x=p1(i);
    y=p2(i);
    rectangle('Position',[y,x,1,1],'FaceColor','w');
end
hold on
[p1,p2]=find(b==1 );
for i=1:length(p1)
    x=p1(i);
    y=p2(i);
    rectangle('Position',[y,x,1,1],'FaceColor','k');
end
x=start_coords(1);
y=start_coords(2);
rectangle('Position',[y,x,1,1],'FaceColor','r');
text(x,y,'S','FontSize',14)
x=aimP(1);
y=aimP(2);
text(x,y,'G','FontSize',14)
rectangle('Position',[y,x,1,1],'FaceColor','r');
plot(newXYath(:,1)+0.5,newXYath(:,2)+0.5,'-b','LineWidth',2)
grid on;
axis equal

[nrows,ncols]=size(b);
axis([1,nrows+1,1, ncols+1])
title(['A*'])
end
