# Supplementary material for: A hybrid path planning algorithm combining A* and improved ant colony optimization with dynamic window approach for enhancing energy efficiency in warehouse environments
Source: PeerJ Comput Sci. 2024 Dec 18;10:e2629. doi: 10.7717/peerj-cs.2629 (PMC11784801; doi:10.7717/peerj-cs.2629)
Supplement: Supplemental Information 1 — Run the main3.m and main4.m files and wait to obtain the experimental results. [file peerj-cs-10-2629-s001.zip › code/ACO.m]

function [recording,r_g]=ACO(option,data)

    recording.bestFit=zeros(option.maxIteration+1,1);
    recording.meanFit=zeros(option.maxIteration+1,1);
    Ph=zeros(option.dim,1)+option.Ph0;
    for i=1:option.numAgent
        [y(i),result(i)]=aimFcn_20(Ph,option,data);
    end
    [y_g,position]=min(y);
    r_g=result(position(1));
    recording.bestFit=y_g;
    recording.meanFit=mean(y);
    
    for iter=1:option.maxIteration
        for i=1:option.numAgent
            [y(i),result(i)]=aimFcn_20(Ph,option,data);
            if y(i)<y_g 
                y_g=y(i);
                r_g=result(i);
            end
        end
      
        Ph=Ph*option.pd; 
        Ph(r_g.path0(:,1))=Ph(r_g.path0(:,1))+1/y_g;
     
        recording.bestFit(1+iter)=y_g;
        recording.meanFit(1+iter)=mean(y);
    end
end
