# Supplementary material for: A hybrid path planning algorithm combining A* and improved ant colony optimization with dynamic window approach for enhancing energy efficiency in warehouse environments
Source: PeerJ Comput Sci. 2024 Dec 18;10:e2629. doi: 10.7717/peerj-cs.2629 (PMC11784801; doi:10.7717/peerj-cs.2629)
Supplement: Supplemental Information 1 — Run the main3.m and main4.m files and wait to obtain the experimental results. [file peerj-cs-10-2629-s001.zip › code/GGWO.m]

% Grey Wolf Optimizer
function [Alpha_score,Alpha_pos,Convergence_curve]=GGWO(x,SearchAgents_no,Max_iter,lb,ub,dim,fobj)
% initialize alpha, beta, and delta_pos
Alpha_pos=zeros(1,dim);
Alpha_score=inf; %change this to -inf for maximization problems

Beta_pos=zeros(1,dim);
Beta_score=inf; %change this to -inf for maximization problems

Delta_pos=zeros(1,dim);
Delta_score=inf; %change this to -inf for maximization problems

%Initialize the positions of search agents
Positions=x;

Convergence_curve=zeros(1,Max_iter);

t=0;% Loop counter

% Main loop
while t<Max_iter
    for i=1:size(Positions,1)
        
        % Return back the search agents that go beyond the boundaries of the search space
        Flag4ub=Positions(i,:)>ub;
        Flag4lb=Positions(i,:)<lb;
        Positions(i,:)=(Positions(i,:).*(~(Flag4ub+Flag4lb)))+ub.*Flag4ub+lb.*Flag4lb;
        
        % Calculate objective function for each search agent
        fitness=fobj(Positions(i,:));
        
        % Update Alpha, Beta, and Delta
        if fitness<Alpha_score
            Alpha_score=fitness; % Update alpha
            Alpha_pos=Positions(i,:);
        end
        
        if fitness>Alpha_score && fitness<Beta_score
            Beta_score=fitness; % Update beta
            Beta_pos=Positions(i,:);
        end
        
        if fitness>Alpha_score && fitness>Beta_score && fitness<Delta_score
            Delta_score=fitness; % Update delta
            Delta_pos=Positions(i,:);
        end
    end
    
    
    A=zeros(SearchAgents_no);        
    for i=1:SearchAgents_no
        var=0;
        var2=0;
        for d=1:dim
            var=var+(abs(Positions(i,d)*Alpha_pos(d))/(Positions(i,d)-Alpha_pos(d))^2);
        end
        %         std=sqrt(var)/SearchAgents_no;
        std=(1/var)/SearchAgents_no;
        
        A(i)=std;
    end
    %     dist1max=max(A);      
    %     dist1max=dist1max(1);
    dist1ave=sum(A)/SearchAgents_no;    
    dist1ave=dist1ave(1);
    %     lambda1=(dist1max-dist1ave)/dist1max;    
    
    
    
    
  
    B=zeros(SearchAgents_no);           
    for i=1:SearchAgents_no
        var=0;
        for d=1:dim
            var=var+(abs(Positions(i,d)*Beta_pos(d))/(Positions(i,d)-Beta_pos(d))^2);
        end
        std=(1/var)/SearchAgents_no;    
        B(i)=std;
    end
    %     dist2max=max(B);   
    %     dist2max=dist2max(1);
    dist2ave=sum(B)/SearchAgents_no; 
    dist2ave=dist2ave(1);
    %     lambda2=(dist2max-dist2ave)/dist2max;    
    
  
    C=zeros(SearchAgents_no);          
    for i=1:SearchAgents_no
        var=0;
        for d=1:dim
            var=var+(abs(Positions(i,d)*Delta_pos(d))/(Positions(i,d)-Delta_pos(d))^2);  
        end
        std=(1/var)/SearchAgents_no;     
        C(i)=std;
    end
    %     dist3max=max(C);
    %     dist3max=dist3max(1);
    dist3ave=sum(C)/SearchAgents_no;    
    dist3ave=dist3ave(1);
    %     lambda3=(dist3max-dist3ave)/dist3max;   
    
    upsilon=5;
    a=2-2*tan((1/upsilon)*(t/Max_iter)*pi);
    
    
    
    
    
    
    
    % Update the Position of search agents including omegas
    for i=1:size(Positions,1)
        for j=1:size(Positions,2)
            
            r1=rand(); % r1 is a random number in [0,1]
            r2=rand(); % r2 is a random number in [0,1]
            
            A1=2*a*r1-a; % Equation (3.3)
            C1=2*r2; % Equation (3.4)
            
            D_alpha=abs(C1*Alpha_pos(j)-Positions(i,j)); % Equation (3.5)-part 1
            X1=Alpha_pos(j)-A1*D_alpha; % Equation (3.6)-part 1
            
            r1=rand();
            r2=rand();
            
            A2=2*a*r1-a; % Equation (3.3)
            C2=2*r2; % Equation (3.4)
            
            D_beta=abs(C2*Beta_pos(j)-Positions(i,j)); % Equation (3.5)-part 2
            X2=Beta_pos(j)-A2*D_beta; % Equation (3.6)-part 2
            
            r1=rand();
            r2=rand();
            
            A3=2*a*r1-a; % Equation (3.3)
            C3=2*r2; % Equation (3.4)
            
            D_delta=abs(C3*Delta_pos(j)-Positions(i,j)); % Equation (3.5)-part 3
            X3=Delta_pos(j)-A3*D_delta; % Equation (3.5)-part 3
            
            w1=( dist1ave)/( dist1ave +dist2ave+ dist3ave);
            w2=( dist2ave)/( dist1ave +dist2ave+ dist3ave);
            w3=( dist3ave)/( dist1ave +dist2ave+ dist3ave);
            
            t1=Max_iter/((Max_iter)-t);
            horn1=(1/2)*atan(t1);
            horn2=(2/pi)*acos(1/3)*atan(t1);
            w4 =cos(horn2)*(2/3);
            w5 =(1/2)*sin(horn2)*cos(horn1)*(9/10);
            w6=1-w2-w1;
            
            
            Positions(i,j)=((w4*w1*X1)+(w5*w2*X2)+(w6*w3*X3))/3;% Equation (3.7)
            
            
            
            
        end
    end
    t=t+1;
    Convergence_curve(t)=Alpha_score;
end
